# Supplementary material for: Comparative Proteomics Reveals the Difference in Root Cold Resistance between Vitis. riparia × V. labrusca and Cabernet Sauvignon in Response to Freezing Temperature
Source: Plants (Basel). 2022 Apr 2;11(7):971. doi: 10.3390/plants11070971 (PMC9003149; doi:10.3390/plants11070971)
Supplement: Supplementary file 1 [file plants-11-00971-s001.zip]

Archive with 1 entries (1 files):
- plants-1622859-supplementary.pdf
